# Supplementary material for: Risk Factors and Nonlinear Risk Patterns of Prolonged Air Leak After Robot-Assisted Lung Resection for Lung Cancer: A Retrospective Cohort Study
Source: Cancers (Basel). 2026 May 15;18(10):1612. doi: 10.3390/cancers18101612 (PMC13204022; doi:10.3390/cancers18101612)
Supplement: Supplementary file 1 [file cancers-18-01612-s001.zip]

Archive with 1 entries (1 files):
- cancers-4284502-supplementary.pdf
